# Supplementary material for: Assessment of coronary spasms with transluminal attenuation gradient in coronary computed tomography angiography
Source: PLoS One. 2022 Jul 8;17(7):e0271189. doi: 10.1371/journal.pone.0271189 (PMC9269916; doi:10.1371/journal.pone.0271189)
Supplement: S2 Table — (XLSX) [file pone.0271189.s002.xlsx]

## Sheet: Minimal data set
Table S2: Minimal data set for Table 1-5, S1 and figure 1-6
Patient number	Sex (M= Male; F= Female)	Age (years)	Hypertension (0=no, 1=yes)	Diabetes mellitus (0=no, 1=yes)	Dyslipidemia (0=no, 1=yes)	Smoking (never=0 current=1 ex-smoker=2)	Agatston score	Height (cm)	Weight (kg)	Spasm (+) at baseline CCTA (0=no, 1=yes)	Spasm (+) at CAG (0=no, 1=yes)	Spasm type at baseline CCTA	Spasm at baseline CCTA_LAD (0=negative, 1=positive)	Spasm at baseline CCTA_LCX	Spasm at baseline CCTA_RCA	Spasm at baseline CAG_LAD (0=negative, 1=positive, x=not tested)	Spasm at baseline CAG_LCX	Spasm at baseline CAG_RCA	TAG at baseline CCTA_LAD	TAG at baseline CCTA_LCX	TAG at baseline CCTA_RCA	TAG at IV Nitrate CCTA_LAD	TAG at IV Nitrate CCTA_LCX	TAG at IV Nitrate CCTA_RCA
1	M	56	1	0	0	0	34.5	173	80	1	1	focal	1	0	0	x	x	1	-16.09	-17.45	-6.77	-11.6	-17.36	-5.24
2	M	70	0	0	1	0	577	166	65	1	1	diffuse	1	0	1	x	x	1	-35.85	-34.26	-15.39	-27.46	-15.12	-13.69
3	F	54	0	0	0	0	0	166	70	0	1		0	0	0	1	0	0	-18.14	-27.58	-8.8	-12.47	-22.86	-7.79
4	F	72	0	0	1	0	330	158	68	0	0		0	0	0	0	0	0	-28.79	-37.54	-13.9	-14.85	-18.71	-6.1
5	M	62	1	1	1	2	175	168	68	1	1	diffuse	1	1	1	x	x	1	-16.75	-50.93	-11.86	-10.27	-28.36	-5.13
6	M	63	0	0	1	0	98	166	71	1	1	focal	1	0	0	1	0	x	-14.2	-15.78	-5.38	-9.06	-16.83	-5
7	M	48	0	0	0	2	0	178	62	1	1	diffuse	0	1	0	0	0	1	-17.52	-46.11	-17.62	-10.56	-30.41	-5.59
8	M	41	0	0	0	1	0	168	65	0	0		0	0	0	0	0	0	-26.15	-23.64	-9.67	-19.04	-24.6	-8.46
9	M	55	0	0	0	0	0	166	66	0	0		0	0	0	0	0	0	-24.52	-37.65	-4.6	-19.29	-23.69	-0.84
10	M	54	1	0	0	1	0	169	64	1	1	diffuse	1	0	0	x	x	1	-13.74	-18.92	-10.52	-18	-11.38	-11.77
11	F	66	0	0	1	0	0	158	64	0	0		0	0	0	0	0	0	-35.15	-39.78	-12.11	-24.89	-26.52	-9.86
12	F	72	0	0	0	0	142	160	52	0	0		0	0	0	0	0	0	-19.86	-18.41	-17.61	-8.55	-10.32	-8.66
13	M	56	1	0	0	1	296	174	83	1	1	diffuse	1	0	0	1	0	x	-11.04	-7.22	-25.93	-15.87	-11.24	-22.08
14	F	65	0	0	0	0	0	160	62	0	0		0	0	0	0	0	0	-22.71	-36.83	-11.03	-19.33	-31.7	-7.86
15	M	57	0	0	0	1	4.6	166	60	1	1	diffuse	1	0	1	1	0	1	-4.04	-11.35	-10.1	-3.76	-7.72	-9.83
16	F	31	0	0	0	0	0	165	55	0	0		0	0	0	0	0	0	-26.99	-23.91	-12.64	-19.63	-19.22	-11.59
17	M	54	0	0	0	2	27	173	75	1	1	focal	1	0	0	1	0	x	-13.39	-9.56	-16.53	-9.85	-3.88	-7.53
18	M	85	0	0	0	1	1212	162	61	0	0		0	0	0	0	0	0	-14.99	-44.28	-7.21	-19.53	-35.97	-17.24
19	M	62	0	0	0	2	4.7	180	66	1	1	diffuse	1	0	0	x	x	1	-15.88	-13.92	-6.87	-16.99	-10.51	-5.94
20	M	61	0	0	0	1	222	165	56	0	0		0	0	0	0	0	0	-22.34	-17.37	-14.75	-14.94	-12.4	-14.71
21	M	57	0	0	0	2	2	160	70.8	1	1	diffuse	1	1	1	1	0	x	-39.23	-44.39	-29.37	-26.69	-29.39	-27.66
22	M	66	1	1	0	2	0	164	67	1	1	diffuse	1	1	0	1	1	0	-21.51	-20.83	-7.33	-17.79	-21.94	-12.55
23	M	52	0	0	0	2	0	180	79	1	1	focal	1	0	0	1	0	1	-17.63	-42.17	-8.8	-15.42	-41.15	-10.32
24	F	60	0	0	0	0	0	161	53	0	1		0	0	0	x	x	1	-16.02	-17.83	-0.33	-12.46	-11.96	-2.34
25	M	70	0	0	0	0	0	160	60	0	1		0	0	0	x	x	1	-17.12	-16.76	-10.35	-13.37	-25.83	-15.18
26	M	59	1	0	0	1	0	165	60	1	1	focal	0	0	1	0	0	1	-13.14	-22.06	-8.74	-9.28	-25.09	-4.71
27	F	55	0	0	1	0	0	153	54	0	1		0	0	0	0	0	1	-22.82	-25.82	-7.86	-20.07	45.92	-15.66
28	M	58	0	0	0	2	0	160	70	1	1	focal	0	0	1	0	0	1	-33.4	-39.27	-8.8	-25.61	-27.37	-0.9
29	F	59	0	0	0	0	0	161	60	0	0		0	0	0	0	0	0	-28.79	-39.24	-15.98	-24.98	-35.88	-8.52
30	M	57	0	0	0	1	208	164	53	1	1	focal	1	0	0	1	1	1	-14.5	-17.69	-11.65	-10.97	-9.57	-5.58
31	F	60	0	1	1	0	25.8	150	58	0	0		0	0	0	0	0	0	-22.12	-19.98	-1.76	-20.93	-20.33	-10.01
32	M	65	0	0	0	0	143	164	58	0	1		0	0	0	x	x	1	-24.16	-47.89	-7.85	-16.96	-35.39	-9.12
33	M	67	0	0	0	0	322	167	58	0	0		0	0	0	0	0	0	-22.28	-19.77	-13.51	-14.86	-14.35	-7.63
34	M	65	1	0	0	2	32.3	165	75	1	1	diffuse	1	1	0	x	x	1	-23.45	-87.11	-8.1	-11.31	-24.04	-9.97
35	M	63	0	0	0	2	14.9	162	70	1	1	diffuse	1	0	0	1	0	0	-28.98	-27.58	-2.14	-33.5	-34.14	-9.5
36	M	38	0	0	0	0	0	180	80	0	0		0	0	0	0	0	0	-30.66	-12.45	-38.62	-3.29	-5.11	-26.65
37	M	59	1	0	0	2	0	176	96	0	0		0	0	0	0	0	0	-16	-39.2	-12.86	-7.75	-31.74	-11.47
38	F	68	1	0	0	0	395	159	60	0	0		0	0	0	0	0	0	-17.43	-81.71	-7.83	-15.25	-68.55	-9.17
39	M	68	0	0	0	0	0	146	52	1	1	diffuse	1	0	1	0	0	1	-35.32	-37.56	-12.09	-32.58	-33.35	-19.07
40	F	66	0	0	0	0	0	146	52	1	1	diffuse	1	0	1	1	0	x	-26.79	-26.82	-13.81	-17.23	-26.53	-7.58
41	F	53	1	0	0	1	0	153	46	1	1	diffuse	1	1	1	0	1	x	-31.97	-10.28	-9.25	-24.89	-31.59	-5.04
42	F	60	0	0	1	0	0	157	59	0	0		0	0	0	0	0	0	-11.46	-10.9	-3.98	-22.64	-13.34	-9.16
43	F	63	0	0	1	0	129.2	156	54	1	1	focal	1	0	0	1	0	1	-17.75	-27.62	-6.48	-16.69	-25.43	-8.03
44	M	79	0	0	1	0	0	170	71	0	0		0	0	0	0	0	0	-14.45	-20.14	-8.44	-19.94	-19.31	-11.09
45	M	45	0	0	0	0	10.3	174	89	0	1		0	0	0	1	0	0	-12.07	-5.65	-6.26	-10.89	-22.78	-8.02
46	M	73	0	0	0	0	375	174	66	0	0		0	0	0	0	0	0	-10.83	-15.75	-3.96	-11.46	-10.8	-8
47	M	75	1	0	0	0	311	162	67	1	1	focal	1	0	0	1	1	0	-4.58	-37.53	-2.72	-18.06	-39.29	-12.61
48	M	56	0	0	0	1	0	164	66	0	0		0	0	0	0	0	0	-24.39	-55.35	-12.52	-17.23	-28.55	-5.87
49	M	58	0	0	0	0	3.2	177	76	1	1	diffuse	1	1	1	x	x	1	-17.74	-22.66	-19.87	-11.89	-10.81	-13.89
